# Supplementary material for: Periductal Fibrosis and Cholangiocarcinoma-Related Outcomes in Liver Fluke-Endemic Regions: A Systematic Review and Meta-Analysis
Source: Med Sci (Basel). 2026 Jul 9;14(3):380. doi: 10.3390/medsci14030380 (PMC13414246; doi:10.3390/medsci14030380)
Supplement: Supplementary file 1 [file medsci-14-00380-s001.zip]

Archive with 15 entries (14 files):
- included papers/
- included papers/Homsana et al., 2024.pdf
- included papers/Mairiang et al., 2012.pdf
- included papers/Moungthard et al., 2023.pdf
- included papers/Soukhathammavong et al., 2015.pdf
- included papers/Thanakijsombat et al., 2024.pdf
- Supplementary Figure S1..jpeg
- Supplementary Figure S2..jpeg
- Supplementary Figure S3..jpeg
- Supplementary Figure S4..jpg
- Supplementary Figure S5..jpg
- Supplementary File S1_PRISMA_2020_abstract_checklist.pdf
- Supplementary File S2_PRISMA Checklist.pdf
- Table S1. Search strategy.pdf
- Table S2. Methodological quality assessment.pdf
